# Supplementary material for: Coffee berry borer (Coleoptera: Scolytidae) population dynamics across Hawaii Island’s diverse coffee-growing landscape: optimizing location-specific pesticide applications
Source: J Econ Entomol. 2024 Apr 5;117(3):963–72. doi: 10.1093/jee/toae061 (PMC11163455; doi:10.1093/jee/toae061)
Supplement: toae061_suppl_Supplementary_Information_S1 [file toae061_suppl_supplementary_information_s1.xlsx]

## Sheet: Kona Low
Farm	Elevation	Month	Traps	Berries	Infestation	AB Position	Score	Final		Farm	Elevation	Month	Traps	Berries	Infestation	AB Position	Score	Final		Farm	Elevation	Month	Traps	Berries	Infestation	AB Position	Score	Final		Mean
WT	204	Mar	67.7647	5.54	16.5	75.8065	9	18		ON	301	Mar	34.8278	4.44	20.6124	48.5067	8	15		KZ	316	Mar	50.5139	5.175	33.8947	90	7	15		16
WT	204		62.2443	6.28667	10.5356	71.1404	9			ON	301		6.77289	2.44	7.02864	42.7489	7			KZ	316		21.3461	7.10667	12.9401	59.375	8
WT	204	Apr	5.84244	12.8667	9.4138	29.541	7	15		ON	301	Apr	7.17452	3.285	9.07139	58.6432	7	15		KZ	316	Apr	7.20106	15.9867	14.6005	48.3734	7	17		15.6667
WT	204		13.2083	12.54	13.5598	55	8			ON	301		4.49405	18.73	2.24027	33.7671	8			KZ	316		24.8374	35.23	13.5294	47.9675	10
WT	204	May	14.9244	22.3967	18.8678	54.1667	9	21		ON	301	May	4.375	26.8433	1.53227	68.6667	9	18		KZ	316	May	13.9312	46.89	7.8184	51.2821	10	20		19.6667
WT	204		34.4584	33.1867	2.86284	56.2574	12			ON	301		4.20378	38.17	1.53978	51.7778	9			KZ	316		11.7898	47.15	3.64482	41.2685	10
WT	204	Jun	19.6921	24.92	4.94334	47.6945	10	20		ON	301	Jun	3.01786	36.7567	0.874009	45.9189	9	17		KZ	316	Jun	10.4459	53.5133	4.07614	40.5876	10	21		19.3333
WT	204		27.0268	30.7233	2.91567	28.0377	10			ON	301		4.33333	45.7167	1.30221	26	8			KZ	316		20.6614	70.0133	4.76735	33.4378	11
WT	204	Jul	7.95706	30.56	3.01373	26.9206	8	16		ON	301	Jul	5.61324	46.85	1.70487	21.3333	8	16		KZ	316	Jul	12.6745	74.91	2.87422	32.0635	10	19		17
WT	204		17.829	31.55	3.8966	18.3758	8			ON	301		12.5347	60.1033	2.68878	15.5435	8			KZ	316		11.0157	69.98	4.22093	25.6647	9
WT	204	Aug	12.4921	30	4.58785	14.2677	8	17		ON	301	Aug	25.8049	49.695	2.15083	16.2448	9	18		KZ	316	Aug	14.1289	53.47	6.03301	23.6033	9	17		17.3333
WT	204		25.5536	32.64	6.71401	17	9			ON	301		67.6845	41.1567	2.77357	9.48148	9			KZ	316		17.6402	46.65	4.06893	15.5864	8
WT	204	Sep	84.6413	29.785	7.04699	10.7825	10	19		ON	301	Sep	79.1726	39.27	3.75006	14.4809	10	20		KZ	316	Sep	46.3888	44.76	9.12241	15.5497	10	19		19.3333
WT	204		195.179	28.19	10.5282	16.6433	9			ON	301		71.3544	30.6933	8.03063	13.9012	10			KZ	316		47.6723	45.7133	14.3184	12.1375	9
WT	204	Oct	309.86	23.7967	22.7682	29.4052	9	16		ON	301	Oct	146.113	31.91	10.0234	19.7292	9	17		KZ	316	Oct	99.3972	29.6767	20.4328	9.09634	7	13		15.3333
WT	204		304.643	12.77	30.1318	23.8123	7			ON	301		185.015	12.54	17.2027	18.7009	8			KZ	316		131.993	15.3033	31.7131	13.402	6
WT	204	Nov	200.14	8.98	48.1567	14.2424	5	9		ON	301	Nov	277.393	16.5167	21.9917	35.6878	9	14		KZ	316	Nov	245.493	12.23	31.0312	23.9771	7	13		12
WT	204		216.458	4.73	28.7874	9.23077	4			ON	301		360.907	8.04	23.2049	9.54545	5			KZ	316		492.513	15.6167	40.9128	16.5364	6
WT	204	Dec	72.6922	7.19	47.5058	10	5	10		ON	301	Dec	146.061	13.155	10.9958	7.28291	7	13		KZ	316	Dec	495.737	11.4333	44.1194	21.9798	7	12		11.6667
WT	204		168.54	3.845	29.7681	4	5			ON	301		109.143	5.875	10.8489	8.16667	6			KZ	316		287.024	5.425	39.8076	17.8318	5

## Sheet: Kona Mid
Farm	Elevation	Month	Traps	Berries	Infestation	AB Position	Score	Final			Farm	Elevation	Month	Traps	Berries	Infestation	AB Position	Score	Final		Farm	Elevation	Month	Traps	Berries	Infestation	AB Position	Score	Final		Farm	Elevation	Month	Traps	Berries	Infestation	AB Position	Score	Final		Mean
KT	426	Mar	268.899	3.315	27.9144	69.9657	8	18			SC	454	Mar	57.965	0.35	15.2635	100	8	18		GL	474	Mar	240.744	1.64	46.1059	79.7222	7	14		KL	488	Mar	21.5979	1.39	49.077	55.3841	6	13		15.75
KT	426		78.9716	2.81333	9.92527	76.1164	10				SC	454		31.4964	3.9	8.62775	75.4464	10			GL	474		264.869	3.42	30.6024	51.6252	7			KL	488		61.3992	3.30667	30.7028	55.0572	7
KT	426	Apr	64.7778	14.3267	16.9111	75.0845	10	20			SC	454	Apr	40.4696	11.0767	8.29127	59.2742	11	19		GL	474	Apr	80.828	23.8833	39.1029	54.7218	9	19		KL	488	Apr	22.7556	3.52333	28.2341	48.0476	7	13		17.75
KT	426		33.1299	18.9567	11.2165	35.2956	10				SC	454		17.4858	15.54	11.9311	57.0403	8			GL	474		240.458	30.93	26.3992	60.6493	10			KL	488		18.1883	13.1467	33.6448	47.1449	6
KT	426	May	18.3294	30.58	7.24603	54.7619	10	19			SC	454	May	44.5401	22.3133	6.24506	66.2906	12	23		GL	474	May	134.231	39.4967	28.1636	69.8381	10	21		KL	488	May	11.0633	14.5433	8.68696	50.5848	9	18		20.25
KT	426		9.56881	30.3667	4.71943	65.1783	9				SC	454		22.8469	25.1633	5.4295	49.6898	11			GL	474		29.5319	49.895	9.78337	57.9265	11			KL	488		6.24571	23.6933	7.44011	52.8529	9
KT	426	Jun	11.8823	37.6067	2.52417	40.0606	10	17			SC	454	Jun	7.63595	29.1467	3.8993	38.2239	9	18		GL	474	Jun	11.3022	48.36	8.58532	53.3706	10	19		KL	488	Jun	1.47131	34.5733	2.74329	42.3636	9	18		18
KT	426		4.70095	45.2767	2.98356	16.0476	7				SC	454		3.4619	31.9567	2.2973	31.99	9			GL	474		9.12753	38.1933	8.71633	32.977	9			KL	488		3.2154	30.52	2.00727	47.32	9
KT	426	Jul	3.55524	41.14	2.65391	19.2121	7	15			SC	454	Jul	2.92735	29.93	2.45698	27.1681	8	15		GL	474	Jul	5.11111	42.7233	7.19135	24.0202	8	15		KL	488	Jul	2.36794	40.8567	2.61967	18.6984	7	14		14.75
KT	426		6.10429	40.6567	2.42268	25.3959	8				SC	454		2.82742	38.5	2.5202	17.0959	7			GL	474		6.59159	44.8533	10.0637	23.0498	7			KL	488		1.65238	50.9733	3.33096	19.1712	7
KT	426	Aug	6.90271	42.5533	2.55755	24.4193	8	16			SC	454	Aug	4.36841	34.25	3.71271	16.7379	7	13		GL	474	Aug	4.10159	30.35	6.12397	11.537	7	13		KL	488	Aug	3.19988	53.6867	3.17924	15.6902	7	14		14
KT	426		7.28639	38.6267	2.52494	21.6622	8				SC	454		4.4127	28.5967	2.86489	9.39953	6			GL	474		3.83929	35.33	7.73598	9.11563	6			KL	488		2.06816	42.4767	2.30551	10.8431	7
KT	426	Sep	8.88225	34.0267	3.27617	22.4939	8	17			SC	454	Sep	8.54976	33.1467	2.79138	6.16754	6	14		GL	474	Sep	8.37171	35.74	9.94774	6.09738	6	12		KL	488	Sep	3.43079	39.4767	5.30655	7.25253	6	13		14
KT	426		14.4498	33.9	2.57251	21.3077	9				SC	454		12.5168	27.93	4.83185	10.7744	8			GL	474		11.3562	30.9933	10.2923	6.07937	6			KL	488		7.46095	43.4967	5.87565	11.7362	7
KT	426	Oct	21.5	27.2467	3.85683	24.2067	10	20			SC	454	Oct	31.4319	24.1667	4.28872	10.7162	10	19		GL	474	Oct	33.4048	47.28	12.9223	22.1913	10	19		KL	488	Oct	18.0222	30.9033	8.017	5.31039	7	15		18.25
KT	426		35.8741	15.8033	7.04996	29.5822	10				SC	454		33.9305	11.9833	4.50954	16.3874	9			GL	474		37.536	15.06	18.4785	24.7748	9			KL	488		21.2539	17.7967	12.5155	21.208	8
KT	426	Nov	101.848	9.88	10.0767	35.4987	9	16			SC	454	Nov	43.005	5.6	10.2981	22.6982	8	14		GL	474	Nov	43.0945	8.94333	16.5304	9.55556	6	12		KL	488	Nov	51.5343	12.7867	14.8854	17.0219	8	15		14.25
KT	426		166.446	7.17	20.6672	26.7092	7				SC	454		66.3912	4.02333	15.9242	9.45946	6			GL	474		72.0328	8.55333	18.4882	7.26517	6			KL	488		70.7514	11.6867	26.0213	19.1298	7
KT	426	Dec	267.898	3.315	25.6079	27.381	7	14			SC	454	Dec	120.396	2.435	22.9568	13.0137	6	10		GL	474	Dec	65.5175	5.63	29.0899	2.02703	5	9		KL	488	Dec	49.6935	15.11	39.0283	1.92308	5	9		10.5
KT	426		139.087	4	53.2819	33.3333	7				SC	454		127.571	2.335	30.0341	4.6875	4			GL	474		125.093	2.42	41.127	3.42466	4			KL	488		50.7381	4.28667	45.7686	1.92308	4

## Sheet: Kona High
Farm	Elevation	Month	Traps	Berries	Infestation	AB Position	Score	Final
BT	607	Mar	57.2425	0.2	NA	41.7638	6	14
BT	607		167.216	1.25	21.1976	46.9397	8
BT	607	Apr	74.5287	1.04333	33.029	66.5882	7	16
BT	607		175.771	10.0067	27.7234	77.1336	9
BT	607	May	127.079	18.6133	28.1132	60.5112	9	19
BT	607		62.3604	29.34	10.6771	61.6424	10
BT	607	Jun	32.7488	25.0833	9.82848	47.9565	12	21
BT	607		18.5178	32.4167	5.92765	29.9239	9
BT	607	Jul	5.34317	30.39	7.50946	26.0365	8	14
BT	607		1.83095	36.3067	5.58843	7.20137	6
BT	607	Aug	5.5368	31.92	5.85326	16.6097	7	14
BT	607		1.97143	28.19	5.03748	13.3771	7
BT	607	Sep	2.48998	31.0933	4.32873	3.20022	6	12
BT	607		6.80952	35.21	9.12089	9.69854	6
BT	607	Oct	15.5714	34.94	9.54479	23.3869	9	15
BT	607		16.1389	21.4933	13.052	9.67466	6
BT	607	Nov	31.9492	17.5733	15.5717	4.22535	7	14
BT	607		43.3516	10.43	13.8903	3.57143	7
BT	607	Dec	55.6983	6.67	19.3947	10.9458	7	12
BT	607		97.4643	5.71667	22.5894	NA	5

## Sheet: Ka'u Low
Farm	Elevation	Month	Traps	Berries	Infestation	AB Position	Score	Final		Farm	Elevation	Month	Traps	Berries	Infestation	AB Position	Score	Final		Mean
KC	279	Mar	278.129	2.36	NA	52	7	15		AS	393	Mar	46.885	0.56	23.65	34	7	16		15.5
KC	279		416.05	5.08385	26.94	57.6667	8			AS	393		85.0357	11.96	20.18	48.3063	9
KC	279	Apr	435.086	17.0058	13.7876	48	10	21		AS	393	Apr	14.1643	19.5962	14.9674	32.6667	8	15		18
KC	279		89.9714	25.6543	15.2525	58	11			AS	393		9.81429	25.38	14.8998	24.4561	7
KC	279	May	57.9036	49.3416	9.28431	49.6061	12	23		AS	393	May	21.3643	25.16	10.2555	12.6667	8	14		18.5
KC	279		109.985	40.0952	11.4759	41.3889	11			AS	393		5.57527	30.3511	11.9883	13.3333	6
KC	279	Jun	28.9619	57.1333	12.4386	28.6712	9	17		AS	393	Jun	4.95568	33.6533	7.2657	12.8571	7	13		15
KC	279		13.4645	58.4233	14.6217	23.5556	8			AS	393		2.02637	41.4667	7.93412	8.74625	6
KC	279	Jul	13.8765	40.19	8.31008	19.2778	8	15		AS	393	Jul	11.9645	41.7467	7.36741	13.6667	8	17		16
KC	279		3.70114	48.4533	8.55551	19.4444	7			AS	393		20.0329	34.4933	7.12583	16.6667	9
KC	279	Aug	8.24017	29.72	7.11689	15.8333	7	15		AS	393	Aug	22.4976	28.9589	6.09628	19	9	18		16.5
KC	279		4.24889	44.4841	9.64077	22.2626	8			AS	393		15.5706	33.5333	5.41564	21.3454	9
KC	279	Sep	9.42747	34.84	7.89502	14.0362	7	14		AS	393	Sep	33.6679	32.76	6.43134	10.4658	10	19		16.5
KC	279		13.3776	40.96	13.3101	16.0596	7			AS	393		69.163	32.2267	10.0153	16.6554	9
KC	279	Oct	15.8192	30.7067	12.8823	17.119	7	14		AS	393	Oct	222.222	35.4267	11.414	11.6818	9	17		15.5
KC	279		18.9436	22.7867	16.074	18.152	7			AS	393		278.037	27.5067	21.6059	14.4585	8
KC	279	Nov	69.0014	11.8288	23.9294	31.3333	9	18		AS	393	Nov	269.935	22.2	25.6436	16.7175	8	14		16
KC	279		68.2813	9.72	8.88303	23.8806	9			AS	393		498.047	18.4267	26.765	6.41667	6
KC	279	Dec	78.3915	14.68	9.60452	NA	8	16		AS	393	Dec	401.552	18.9333	24.2025	9.91667	6	13		14.5
KC	279		86.8806	13.6	5.87024	NA	8			AS	393		191.235	5.74	3.80228	NA	7

## Sheet: Ka'u Mid
Farm	Elevation	Month	Traps	Berries	Infestation	AB	Score	Final
OB	484	Mar	21.2976	0.894737	1.16186	42.2414	8	17
OB	484		3.08929	20.6342	0.842049	54.7842	9
OB	484	Apr	1.73571	21.2018	1.62369	39.5833	9	18
OB	484		6.20714	45.1842	1.28446	40.1882	9
OB	484	May	2.16319	46.575	5.12954	64.5764	9	17
OB	484		4.32033	37.0139	4.77892	24.8116	8
OB	484	Jun	1.84868	35.89	5.90049	36.1696	9	18
OB	484		5.8	48.65	6.60633	30.8702	9
OB	484	Jul	4.34502	48.14	5.76789	35.7246	9	17
OB	484		7.25589	46.2722	4.96283	26.8636	8
OB	484	Aug	3.91836	40.7	6.66267	51.3923	9	21
OB	484		32.5695	41.6667	6.14604	32.4267	12
OB	484	Sep	4.68759	37.7	9.20452	11.8889	7	13
OB	484		3.50378	38.3667	9.94031	8.75	6
OB	484	Oct	4.3375	36.25	8.94002	8.61111	6	13
OB	484		10.2294	30.6833	13.455	11.5751	7
OB	484	Nov	9.21806	22.1633	8.5831	5.74782	6	11
OB	484		8.58652	17.49	7.11538	6.8394	5
OB	484	Dec	4.17363	9.3	6.33711	37.7358	7	13
OB	484		19.3152	5.6	15.6933	27.7778	6

## Sheet: Ka'u High
Farm	Elevation	Month	Traps	Berries	Infestation	AB Position	Score	Final		Farm	Elevation	Month	Traps	Berries	Infestation	AB Position	Score	Final		Farm	Elevation	Month	Traps	Berries	Infestation	AB Position	Score	Final		Mean
DC1	597	Mar	3.4119	0.256667	49.2958	20.5882	2	5		DC2	663	Mar	7.315	4.11111	10.6014	11.4286	4	9		MT	778	Mar	0.871429	8.6875	19.725	11.8421	4	8		7.33333
DC1	597		13.233	0.596154	70.8738	24.1935	3			DC2	663		2.24945	2.22222	6.11702	16.7397	5			MT	778		1.42619	7.33437	19.4529	16.6667	4
DC1	597	Apr	4.61429	1.96	21.6267	20.4228	4	13		DC2	663	Apr	1.35714	5.93611	7.28291	18.381	5	11		MT	778	Apr	1.72857	7.31611	11.5592	23.3333	5	11		11.6667
DC1	597		105.214	3.65333	14.3341	41.8333	9			DC2	663		7.25	7.58333	7.62167	22.2222	6			MT	778		0.946154	8.4875	11.7369	30.6667	6
DC1	597	May	57.5103	4.5	14.0576	40.6667	9	18		DC2	663	May	7.36905	6.2963	9.34043	41.0443	7	13		MT	778	May	12.1948	14.2483	11.8028	23.7949	7	13		14.6667
DC1	597		24.3049	19.0939	14.6854	61.914	9			DC2	663		1.29121	9.87481	12.441	31.7071	6			MT	778		4.66923	14.56	13.778	29.8788	6
DC1	597	Jun	7.37154	20.4206	8.9838	44.5833	9	18		DC2	663	Jun	3.98321	15.5979	10.2548	34.7851	7	15		MT	778	Jun	1.28571	15.4267	13.0363	45.4444	7	15		16
DC1	597		7.83856	21.1067	8.4187	54.1349	9			DC2	663		5.45326	18.4926	7.32251	31.9444	8			MT	778		3.85877	21.0593	13.6151	42.5	8
DC1	597	Jul	2.7125	27.76	9.55996	39.1325	9	17		DC2	663	Jul	13.5271	18.1711	9.35105	33.9575	9	17		MT	778	Jul	4.01538	22.4267	13.6401	22.2732	7	14		16
DC1	597		2.89619	26.1067	10.2892	31.1306	8			DC2	663		8.75952	16.2985	6.72884	59.6667	8			MT	778		6.2727	29.5483	16.7405	22.3148	7
DC1	597	Aug	4.67295	25.32	7.9297	27.9392	8	16		DC2	663	Aug	23.2891	22.8733	7.85704	45.7628	11	21		MT	778	Aug	12.0398	18.56	21.9896	27.6481	6	14		17
DC1	597		3.3009	26.2533	8.70625	24.2778	8			DC2	663		54.3357	23.5719	10.1321	23.8071	10			MT	778		13.5409	20.9506	17.202	21.6111	8
DC1	597	Sep	1.13231	29.5733	11.5314	23.2879	7	14		DC2	663	Sep	43.8314	25.7926	13.1775	33.5397	11	21		MT	778	Sep	13.7116	23.7733	23.0865	17.2937	6	15		16.6667
DC1	597		1.94892	29.3964	7.35949	16.3059	7			DC2	663		37.4433	29.9615	16.0995	28.6508	10			MT	778		35.2147	21.641	28.8526	22.9858	9
DC1	597	Oct	1.55071	24.9907	9.03953	18.417	7	15		DC2	663	Oct	18.4319	28.8689	15.6209	22.1761	8	15		MT	778	Oct	27.3894	27.9067	27.5157	23.4039	8	15		15
DC1	597		2.40937	30.3967	7.90046	21.467	8			DC2	663		6.40527	26.2904	18.1184	21.6787	7			MT	778		12.8733	26.0354	29.0296	28.1111	7
DC1	597	Nov	1.47289	20.4533	9.54402	18.9444	7	14		DC2	663	Nov	6.04583	24.2696	16.3301	16.0833	6	12		MT	778	Nov	16.4243	21.84	25.675	27.5556	7	12		12.6667
DC1	597		7.60647	19.7933	9.14034	20.5833	7			DC2	663		8.79016	23.1244	24.0264	16.6549	5			MT	778		22.1024	18.0933	30.5777	12.5	5
DC1	597	Dec	3.12381	16.88	20	8.41667	3	6		DC2	663	Dec	6.57883	29.3141	19.4569	16.2471	6	13		MT	778	Dec	17.7334	18.4667	14.5203	14.4167	6	10		9.66667
DC1	597		1.41429	10.72	NA	14.6284	3			DC2	663		3.06508	20.1111	5.40541	11.5132	7			MT	778		8.18333	20.1067	33.7993	19.2905	4

## Sheet: Metadata
Farm: two letter code for farm that corresponds to the map location in Figure 2.
Elevation: altitude of farm in meters
Month: month that data was collected
Traps: number of CBB per trap per day
Berries: number of berries per branch
Infestation: percent CBB infestation
AB position: percent of infested berries that had CBB in the AB position (exposed to pesticides)
Score: bi-weekly score based on the addition of the four categories
Final: addition of the two bi-weekly scores
Mean: average of the final scores for each district/elevation
Color codes:
white = 0
yellow = 1
dark blue = 2
light blue = 3
Trap scores: 0-9 = 0, 10-19 = 1, 20-30 = 2, >30 = 3
Berry scores: <1 = 0, 1-9 = 1, 10-20 = 2, >20 = 3
Infestation scores: >30 = 0, 20-30 = 1, 10-19 = 2, 1-9 = 3
AB Position scores: 0-9 = 0, 10-19 = 1, 20-30 = 2, >30 = 3
